# Supplementary material for: Receptor-targeted engineered probiotics mitigate lethal Listeria infection
Source: Nat Commun. 2020 Dec 11;11:6344. doi: 10.1038/s41467-020-20200-5 (PMC7732855; doi:10.1038/s41467-020-20200-5)
Supplement: Supplementary file 10 — Source Data [file 41467_2020_20200_MOESM10_ESM.xlsx]

## Sheet: Figure 1
				Figure 1a (Source: www.ncbi.nlm.nih.gov, Listeria adhesion Protein , Listeria)
				Figure 1c								Figure 1d								Figure 1e
% Adhesion		Lm	Lin	lap-	lap-+lapLm	lap-+lapLin			% Invasion	Lm	Lin	lap-	lap-+lapLm	lap-+lapLin			% Translocation	Lm	Lin	lap-	lap-+lapLm	lap-+lapLin
		0.72667	0.004	0.00231	1.66667	0.658				0.791667	0.00125	0.1175	0.65625	0.6875				0.147541	1e-06	3.1e-05	0.037037	0.056
		0.67333	0.00427	0.00385	0.41667	0.8				0.675	0.00125	0.09375	0.733333	0.558333				0.04918	2e-06	2.8e-05	0.092593	0.073333
		0.68667	0.00264	0.00538	2.91667	0.85				0.558333	0.04875	0.11375	0.558333	0.491667				0.114754	5e-06	2.4e-05	0.018519	0.136
		0.66	0.00291	0.00308	0.83333	0.85				0.72	0.0014	0.105	0.6	0.67				0.131148	3e-06	2.6e-05	0.055556	0.053333
		0.34286	0.00291	0.00643	0.69231	0.156				0.605	0.0015	0.08375	0.72	0.50833				0.035294	6.4e-05	3.4e-05	0.192308	0.08
		1.26667	0.00245	0.00214	0.80769	0.219				0.508	0.0475	0.10325	0.55	0.421667				0.052941	4.5e-05	3e-05	0.269231	0.081667
		1.53333	0.00255	0.00357	0.38462	1.5												0.067647	8.2e-05	3.7e-05	0.230769	0.061667
		1.4	0.00318	0.00143	0.5													0.061765	3.6e-05	3.8e-05	0.307692	0.123333
Mean		0.911191	0.00311375	0.00352375	1.02724	0.719				0.643	0.0169417	0.102833	0.636319	0.556249				0.0825337	2.975e-05	3.1e-05	0.150463	0.0831666
SEM		0.151156	0.000238769	0.000597154	0.30591	0.170541				0.0431634	0.00986243	0.00511805	0.0324876	0.04272				0.0149405	1.12595e-05	1.78285e-06	0.0400129	0.0108595
			Figure 1h									Figure 1i								Figure 1j
% Adhesion	LbcVec	LbcWT	LbcLAPLm	LbcLAPLin	Lm	lap-			% Invasion	LbcVec	LbcWT	LbcLAPLm	LbcLAPLin	Lm	lap-		% Translocation	LbcVec	LbcWT	LbcLAPLm	LbcLAPLin	Lm	lap-
	4.7125	4.5375	9.08333	8.5	4.5625	0.4375				0.0325	0.025	0.03	0.0225	1.4	0.3875			0.00014	0.00012	6e-05	6e-05	0.036	4e-05
	4.625	4.125	9.08333	9.5	5.3125	1.0625				0.035	0.0225	0.035	0.0225	1.1025	0.3375			0.00032	0.0003	0.0052	0	0.0342	0.00214
	4.7625	4.625	8.75	11	4.4375	0.9125				0.025	0.02	0.0225	0.0325	1.375	0.4325			0.00044	0.00048	0.00038	0.00016	0.0342	0.00266
	4.4875	4.65	11.8333	12.4167	5.3125	0.5375												0.00074	0.00077	0.0076	0.00018	0.0276	0.00284
			8.75	11.25					Mean	0.0308333	0.0225	0.0291667	0.0258333	1.2925	0.385833		Mean	0.00041	0.0004175	0.00331	0.0001	0.033	0.00192
			9.75	11.0833					SEM	0.00300463	0.00144338	0.00363242	0.00333333	0.0952737	0.0274368		SEM	0.000126095	0.000138587	0.00185121	4.24264e-05	0.00184932	0.000643998
Mean	4.64688	4.48438	9.54167	10.625	4.90625	0.7375
SEM	0.0602458	0.122195	0.481966	0.56958	0.235932	0.148955
			Figure 1k									Figure 1l								Figure 1m
% Adhesion	Lm	LbcWT	LbcVec	LbcLAPLm	LbcLAPLin				% Invasion	Lm	LbcWT	LbcVec	LbcLAPLm	LbcLAPLin			% Translocation	Lm	LbcWT	LbcLAPLm	LbcLAPLin	LbcVec
	8	4	7	0.0157	0.0145					1.2	0.9	0.89	0.009	0.007				0.022828	0.023737	8e-05	8.2e-05	0.024343
	9	3	4	0.0146	0.0136					1.5	0.7	0.87	0.01	0.011				0.023535	0.024242	8.4e-05	7.8e-05	0.023737
	6	7	3	0.0144	0.0149					1.7	0.6	0.85	0.011	0.008				0.024242	0.023333	7.8e-05	7.3e-05	0.024646
	5	4	3	0.0152	0.0152					1.9	0.8	0.86	0.009	0.009				0.023737	0.024747	8.2e-05	7.6e-05	0.024141
	8	4	7	0.0147	0.0148					1.8	0.8	0.84	0.003	0.006				0.022929	0.025051	8.4e-05	7.2e-05	0.025051
	5	8	8	0.0151	0.0145					1.7	0.9	0.88	0.005	0.001				0.021	0.024242	8.6e-05	7.4e-05	0.024242
Mean	6.83333	5	5.33333	0.01495	0.0145833				Mean	1.63333	0.783333	0.865	0.00783333	0.007			Mean	0.0230452	0.0242253	8.23333e-05	7.58333e-05	0.02436
SEM	0.703167	0.816497	0.918937	0.000194508	0.000224227				SEM	0.102198	0.0477261	0.00763763	0.00127584	0.00139044			SEM	0.000461676	0.000257497	1.20185e-06	1.51474e-06	0.000183447
								Figure 1n
	% Adhesion	LbcWT	LbcVec	LbcLAPLm	LbcLAPLin	LbcWT	LbcVec	LbcLAPLm	LbcLAPLin	LbcWT	LbcVec	LbcLAPLm	LbcLAPLin
		1.32479	1.28205	14.1026	5.12821	1.52991	1.1453	1.23932	1.28205	1.57265	1.49573	15.5556	9.40171
	hsp60-	1.11111	0.726496	6.29921	10	1.10256	1.4359	0.940171	0.102564	1.35897	1.36752	13.8461	14.188
	hsp60Vec	3.88889	1.11111	9.44882	6.66667	1.11966	1.49573	0.923077	0.854701	1.1282	1.28205	13.0769	12.9915
	hsp60+					1.11966	1.49573	0.923077	0.854701			9.40171	12.9915
Mean		2.10826	1.03989	9.9502	7.26496	1.21795	1.39316	1.00641	0.773504	1.35328	1.38177	12.9701	12.3932
SEM		0.892448	0.164281	2.26654	1.43783	0.104067	0.0838158	0.0777397	0.298575	0.128332	0.0620925	1.29733	1.03627
								Figure 1o
	% Adhesion	Lm	LbcWT	LbcVec	LbcLAPLm	LbcLAPLin	Lm	LbcWT	LbcVec	LbcLAPLm	LbcLAPLin	Lm	LbcWT	LbcVec	LbcLAPLm	LbcLAPLin
		4.4	3.2	2.975	0.0075	0.01	1.11	0.0745	0.0455	0.062	0.0745	7	8.5	8	0.0025	0.0015
	hsp60-	3.3	2.65	2.65	0.015	0.0075	0.945	0.0645	0.0554	0.055	0.0489	10.25	8	8.5	0.002	0.0012
	hsp60Vec	5.3	2.125	1.675	0.0125	0.0125	1.12	0.034	0.0448	0.032	0.0559	10	8.5	7.5	0.001	0.0005
Mean	hsp60+	4.33333	2.65833	2.43333	0.0116667	0.01	1.05833	0.0576667	0.0485667	0.0496667	0.0597667	9.08333	8.33333	8	0.00183333	0.00106667
SEM		0.578312	0.310354	0.390601	0.00220479	0.00144338	0.0567401	0.0121804	0.00342264	0.00906152	0.00763879	1.04416	0.166667	0.288675	0.000440959	0.000296273
								Figure 1p
	% Invasion	Lm	LbcWT	LbcVec	LbcLAPLm	LbcLAPLin	Lm	LbcWT	LbcVec	LbcLAPLm	LbcLAPLin	Lm	LbcWT	LbcVec	LbcLAPLm	LbcLAPLin
		0.4	0.22	0.25	0.0022	0.0019	0.312	0.252	0.274	0.275	0.241	0.452	0.275	0.212	0.0005	0.0002
	hsp60-	0.3	0.229	0.2	0.0015	0.0018	0.345	0.254	0.254	0.245	0.25	0.475	0.266	0.255	0.0004	0.0004
	hsp60Vec	0.45	0.272	0.21	0.0016	0.0015	0.375	0.222	0.215	0.212	0.223	0.323	0.212	0.276	0.0003	0.0002													Figure 1g
Mean	hsp60+	0.383333	0.240333	0.22	0.00176667	0.00173333	0.344	0.242667	0.247667	0.244	0.238	0.416667	0.251	0.247667	0.0004	0.000266667
SEM		0.0440959	0.0160451	0.0152753	0.000218581	0.000120185	0.0181934	0.0103494	0.0173237	0.0181934	0.00793725	0.0473016	0.0196723	0.0188355	5.7735e-05	6.66667e-05
		Figure 1b (Uncropped Blot and Gel)
																Figure 1f (Uncropped Blot)

## Sheet: Figure 2
					Fig. 2b																				Fig. 2c
		LbcWT	LbcLAPLm	LbcLAPLin	LbcWT	LbcLAPLm	LbcLAPLin	LbcWT	LbcLAPLm	LbcLAPLin			Days	Naive+Lm					Mean	SD		LbcWT + Lm					Mean	SD		LbcLAPLm+ Lm					Mean	SD			LbcLAPLin+ Lm					Mean	SD
		5.34948	6.53668	6.15482	5.62764	6.25926	6.49114	5.23856	6.54247	6.43869			0	0	0	0	0	0	0	0		0	0	0	0	0	0	0		0	0	0	0	0	0	0			0	0	0	0	0	0	0
		5.73856	6.60192	6.21244	5	6.55479	6.62764	5.53959	6.64701	6.42131			5	2.99	0.85	0.42	3.82	1.05	1.826	1.4885		4.82	4.88	1.84	2.86	4.85	3.85	1.41616		-3.5	-3.92	-1.85	-4.9	-4.4	-3.714	1.16618			4.2	1.35	3.15	0.29	1.15	2.028	1.59904
		5.38908	6.52731	6.42255	5.38908	6.45424	6.79553	5.38908	6.60152	6.52978			10	7.6	8.68	9.45	6.9	12.1	8.946	2.01682		4.5	5.9	5.77	7.88	4.75	5.76	1.33434		-2.03	1.2	-3.2	-1.92	-3.36	-1.862	1.83314			-2	1.05	-4.01	-2.7	-2.45	-2.022	1.87301
		5.07918	6.42255	6.43753	5.45155	6.56931	6.62214	5.15052	6.43753	6.5106			12	-22.2	-23.1	-26.4	-25.1	-24.3	-24.22	1.64833		-10.2	-5.5	-8.2	-7.4	-7.05	-7.67	1.72105		0.96	2.86	3.89	0.75	1.15	1.922	1.38274			2.12	1.17	-1.1	0	-2.1	0.018	1.69423
		5.89195	6.43869	6.31059	6.89195	6.32173	6.62214	5.62764	6.54915	6.31059
	Median	5.38908	6.52731	6.31059	5.45155	6.45424	6.62214	5.38908	6.54915	6.43869
					Fig. 2d												Fig. 2e
		Naive	LbcWT	LbcLAPLm	LbcLAPLin	Naive	LbcWT	LbcLAPLm	LbcLAPLin				Naive	LbcWT	LbcLAPLm	LbcLAPLin	Naive	LbcWT	LbcLAPLm	LbcLAPLin
		6.08805	6.42255	4.47688	4.46826	8.93941	7.68461	4.19635	4.51831				8.66111	8.04229	6.30103	6	9.64613	8.57306	6	6.27815
		6.2546	6.30103	4.34948	4.49046	8.76317	7.7321	4.39479	4.46826				8.84062	7.43579	6.73856	6.53409	9.31774	8.45154	6.38908	6.2546
		6.34948	6	4.16007	4.28875	8.68461	7.66183	4.33835	4.2546				8.34948	7.6717	6.97712	6.66111	9.38689	8.38908	6.10874	6.31059
		6.25258	6.65052	4.47494	4.62764	8.98886	7.77791	4.44605	4.37018				8.72358	7.66235	6.34948	6.15052	9.69862	9.69083	6.15482	6.15482
		6.2297	6.81163	4.1722	4.41465	8.83867	7.7952	4.39479	4.41206				8.57306	7.0586	6.30103	6.77203	9.38835	9.27327	6.95155	6.43926
						4.77085	4.41497	0.95	0.95			Median	8.69234	7.66703	6.54402	6.3423	9.51651	8.5123	6.13178	6.26638
						4.57403	5.56229	4.30103	0.95
						3.54407	5.30103	0.95	0.95
						4.81624
						4.83251
	Median	6.25359	6.36179	4.41221	4.47936	6.75856	7.67322	4.31969	4.31239
				Fig. 2f							Fig. 2g						Fig. 2h
		Naive	LbcWT	LbcLAPLm	LbcLAPLin				Naive	LbcWT	LbcLAPLm	LbcLAPLin			Naive	LbcWT	LbcLAPLm	LbcLAPLin
		3.27	2	0.95	0.95				5.13	4.06	0.95	0.95			3.2	3.11	1.69	0.95
		2.04	2.6	0.95	0.95				3.84	3.66	0.95	2.43			4.23	3.4	0.95	1.5
		1.6	1.3	1.81	0.95				3.92	4.39	2.48	1.95			2.15	4.03	1.5	0.95
		2.3	1.5	0.95	0.95				6.04	3.11	2.62	0.95			2.48	1.95	0.95	0.95
		3.08	0.95	0.95	0.95				5.83	2.9	2.93	1			2.85	0.95	0.95	0.95
		2	2.7	0.95	0.95				3.66	2.08	0.95	0.95			3.48	3.5	0.95	0.95
	Median	2.17	1.75	0.95	0.95				4.525	3.385	1.715	0.975			3.025	3.255	0.95	0.95
							Fig. 2i																					Fig. 2j
																																																	Fig. 2k
																																														Naive	LbcWT	LbcLAPLm	LbcLAPLin
																																														6.11522	5.15052	0.95	4.16723
																																														6.37409	5.45155	4.23856	4.26574
																																														6.11522	6.16111	4.28644	2.77603
																		Fig. 2i																												6.10206	6.12764	0.95	0.95
																Naive	LbcWT	LbcLAPLm	LbcLAPLin																				Fig. 2j							6.2546	5.97712	4.31419	0.95
																110	112	0	0																			Naive	LbcWT	LbcLAPLm	LbcLAPLin
																112	75	0	0																			210	175	1	2
																125	95	2	1																			175	125	0	2
																160	122	1	0																			170	162	2	1
																																						195	182	0	3
															Mean	126.75	101	0.75	0.25
															SEM	11.5713	10.3037	0.478714	0.25																		Mean	187.5	161	0.75	2
																																					SEM	9.24211	12.6951	0.478714	0.408248




																																													Median	6.11522	5.97712	4.23856	2.77603
					Fig. 2l								Fig. 2m							Fig. 2n									Fig. 2o
		Naive	LbcWT	LbcLAPLm	LbcLAPLin	Naive	LbcWT	LbcLAPLm	LbcLAPLin			Naive	LbcWT	LbcLAPLm	LbcLAPLin		Naive	LbcWT	LbcLAPLm	LbcLAPLin	Naive	LbcWT	LbcLAPLm	LbcLAPLin				Naive	LbcWT	LbcLAPLm	LbcLAPLin
		5.39697	4.58708	0.95	3.35121	6.7187	5.26557	0.95	0.95			5.10551	6.54096	1.69	2.81291		2.398	0.69	0.69	0.69	3.498	2.54748	0.69	0.69				4.45484	3.17609	0.95	0.95
		5.39697	4.39697	2.93656	3.20859	6.52701	4.84851	2.39697	0.95			6.2014	4.94571	2.8451	2.716		0.95	0.69	0.69	0.69	2.848	0.69	0.69	0.69				3.95424	3.90309	0.95	0.95
		5.39697	4.63553	3.13553	3.28605	6.58708	5.87409	0.95	0.95			4.43537	5.03643	3.04139	2.51188		2.398	0.69	0.69	0.69	3.048	2.63553	0.69	0.69				3.97772	0.95	0.95	0.95
		6.32564	5.32564	0.95	0.95	6.67512	5.63553	0.95	5.32564			4.16879	5.33	3.44	1.69		2.398	0.69	0.69	0.69	3.528	2.78605	0.69	0.69				3.90309
		5.54748	4.54748	3.20859	0.95	6.66398	4.99903	2.84851	2.39697			5.9058	6.65	2.7	4.33		0.95	0.69	0.69	0.69	2.988	0.69	0.69	0.69				3.30103
						6.69285	6.89625	4.48785	4.03941			6.35	5.94	4.82	4.34						3.77815	3.47712	0.69	0.69				4.34242
						6.95	6.67897	3.39445	3.83885			5.61	5.22	4.7	3.45						4.21748	0.69	0.69	0.69
						6.96023	6.45788	3.47712	3.73239			5.71	4.85	4.72	4.49						0.95	3.47712	0.69	0.69
						7.23172	9.14	4.32	2.54			5.17	3.7		3.62						4.24304
						7.94817	9	4.2	3.72			6.08									3.81
						7.23679	8.57	4.94	3.98			5.88									4.68124
						6.1	4.85	4.66	3.88
						7.04	5.23	4.54	5.46
						5.54	5.04		4.75
						7.95
						6.34
						5
	Median	5.39697	4.58708	2.93656	3.20859	6.69285	5.75481	3.47712	3.78562			5.71	5.22	3.2407	3.45		2.398	0.69	0.69	0.69	3.528	2.59151	0.69	0.69				3.96598	3.17609	0.95	0.95
																				Fig. 2p
																		Day	Naive	LbcWT+Lm	Lbc LAP Lin+Lm
																		1	0
																		2	0
																		3	1
																		4	1
																		5	1
																		6	1
																		6	1
																		7	0
																		8	0
																		9	1
																		10	0
																		1		0
																		2		0
																		3		0
																		4		1
																		4		1
																		5		0
																		6		1
																		7		1
																		8		1
																		9		0
																		10		0
																		1			0
																		2			0
																		3			0
																		4			0
																		5			0
																		6			0
																		7			1
																		8			0
																		9			0
																		10			0
[truncated: 4 more columns]

## Sheet: Figure 3
								Fig. 3b																	Fig. 3c
	DAY	LbcWT					Median			LbcLAPLin					Median								LbcWT	LbcLAPLin	LbcWT	LbcLAPLin	LbcWT	LbcLAPLin
	0	0	0	0	0	0	0			0	0	0	0	0	0								4.1	6.4	1.4	3.8	1.35	4.11
	2	8.96	8.88	8.8	8.77	8.99	8.88			9.22	9.07	9.29	9.09	9.4	9.22								5.83	6.42	1.7	3.74	1.35	3.8
	4	8.3	7.82	8.22	8.3	8.81	8.3			9.12	9.51	8.86	9.25	9.3	9.25								4.7	7.56	1.88	3.63	1.35	3.85
	6	9.23	9.39	9.13	8.89	8.77	9.13			9.83	9.94	9.73	9.46	9.71	9.73								5.4	6.35	2	3.65	1.35	3.3
	8	10.45	10.22	10.68	10.34	9.52	10.34			11.02	11.54	11	11.54	11.17	11.17								4.57	6.86		4.46	1.35	3.4
	10	10.4	9.82	9.52	10.43	10.4	10.4			10.88	11.17	11.53	11.89	11.46	11.46							Median	4.7	6.42	1.79	3.74	1.35	3.8
	12	5.22	5.3	5.22	5.22	4.82	5.22			6.62	6.62	6.7	6.67	6.7	6.67
	14	2.9	2.3	2.12	2.12	1.82	2.12			4.23	4.24	4.39	4.32	4.48	4.32
	16	2.9	2.3	2.12	2.12	1.82	2.12			4.34	4.34	4.34	4.33	4.16	4.34
	18	2.3	1.78	1.78	1.78	2.43	1.78			4.17	4.33	4.44	4.46	4.52	4.44
	20	1.78	1.78	1.78	1.78	1.78	1.78			4.46	4.36	4.36	4.44	4.45	4.44
					Fig. 3d											Fig. 3e											Fig. 3f
	Naive	LbcWT	LbcLAPLin	Naive	LbcWT	LbcLAPLin	Naive	LbcWT	LbcLAPLin			Naive	LbcWT	LbcLAPLin	Naive	LbcWT	LbcLAPLin	Naive	LbcWT	LbcLAPLin			Naive	LbcWT	LbcLAPLin	Naive	LbcWT	LbcLAPLin	Naive	LbcWT	LbcLAPLin
	3.95	2.24	1	3.74	2.8	2.1	3.74	3.74	1.4			5.1	4.4	2.48	4.72	4.27	3.4	3.74	5.14	3.22			5.54	3.72	2.44	3.8	3.94	2	3.72	3.72	2.72
	3.1	3.18	1	3.21	3.11	1.4	3.18	3.7	2.4			5	4.25	2.35	4.78	4.85	3.88	4.8	4.8	2			3	4	1	3.57	2.8	2.51	4.11	3.7	2.4
	3.93	3.55	1	3.11	2.72	1.7	3.57	3.9	2.89			5.18	4.95	2.54	4.94	5.3	3	4.08	3.9	3.51			4.05	3.97	1	2.68	5.57	1.4	3.9	4.8	2.4
	2.48	3.07	2	2.94	3.05	2.35	4.15	4.18	2.63			4.07	4.4	2.8	4.74	4.54	1.7	5.31	4.18	3.61			3.48	4.35	1	3.11	3.57	2.74	5.54	4.48	2.92
		2.7	1	3.35		1.4	5.09	3.54	1.7				4.76	3.06	5.33		3.16	5.21	4.11	3.22				3.94	1.7	4.86		2.74	4.25	3.1	1.88
Median	3.515	3.07	1	3.21	2.925	1.7	3.74	3.74	2.4			5.05	4.4	2.54	4.78	4.695	3.16	4.8	4.18	3.22			3.765	3.97	1	3.57	3.755	2.51	4.11	3.72	2.4
					Fig. 3g											Fig. 3h											Fig. 3i
	Naive	LbcWT	LbcLAPLin	Naive	LbcWT	LbcLAPLin	Naive	LbcWT	LbcLAPLin			Naive	LbcWT	LbcLAPLin	Naive	LbcWT	LbcLAPLin	Naive	LbcWT	LbcLAPLin			Naive	LbcWT	LbcLAPLin	Naive	LbcWT	LbcLAPLin	Naive	LbcWT	LbcLAPLin
	8.97	7.55	4.81	6.8	7.25	4.01	7.6	7.4	5.6			8.5	6.85	4.17	7.17	5.75	4.14	5.34	5.11	4.88			6.27	5.46	4.44	5.57	4.96	3.64	5.44	5.6	5.1
	7	7.42	4.02	7.26	6.59	4.15	6.71	5.92	5.53			6.83	6.92	4.49	7.55	5.97	4.93	5.85	5.48	4.98			5.7	5.18	3.95	5.53	5.65	3.68	5.49	5.49	4.65
	6.44	6.83	3.78	6.42	7.5	4.11	5.9	6.43	4.8			6.18	6.9	4.04	6.33	6.98	4.11	5.49	5.94	4.15			5.77	5.8	4.38	5.18	5.8	3.94	5.11	6.12	4.3
	6.85	6.91	5.07	7.17	6.13	5.31	7.06	6.48	5.43			6.62	7.48	4.51	5.94	5.72	3.84	7.63	7.01	5.3			5.85	5.67	4.72	4.85	5.28	3.99	6.79	4.8	4.26
		6.88	4.48	7.07		5.33	6.37	6.22	4.76				6.46	4.7	5.97		4.46	5.94	5.76	4.25				6.05	4.73	6.08		4.4	5.24	4.93	4.1
Median	6.925	6.91	4.48	7.07	6.92	4.15	6.71	6.43	5.43			6.725	6.9	4.49	6.33	5.86	4.14	5.85	5.76	4.88			5.81	5.67	4.44	5.53	5.465	3.94	5.44	5.49	4.3
															Fig. 3j
											Naive	LbcWT	LbcLAPLin	Naive	LbcWT	LbcLAPLin	Naive	LbcWT	LbcLAPLin
											3.6	0.48	0.48	2.76	3.81	1	2.64	2.3	0.48
											3.85	4	0.48	3.11	1.6	0.48	3.18	1.9	1.3
											4	4.02	0.48	3.8	2.62	0.48	3.65	4.24	1.3
											3.88	4.3	0.48	3.94	4.83	0.48	4.08	3.17	1.3
												3.65	0.48	3.67		0.48	2.48	3.02	0.48
										Median	3.865	4	0.48	3.67	3.215	0.48	3.18	3.02	1.3

## Sheet: Figure 4
											Figure 4a
	Lm							Lbc										Mean	SEM		Lin
LbcWT								0.778151	0.30103	0.60206	0.30103	0.5	0.2	0.4	0.3	0.5	0.2	0.408227	0.0589482
LbcLAPLm								0.60206	0.30103	0.778151	0	0.60206	0.30103	0.2	0.3	0.6	0.1	0.378433	0.0802492
LbcLAPLin					Mean	SEM		0.5	0.2	0.4	0.3	0.778151	0.652	0.32	0.15	0.2	0.6	0.410015	0.067856
Lm	5.20412	5.04139	5.14613	4.95424	5.08647	0.0554651						Mean	SEM
LbcWT+Lm	4.77815	4.85126	4.79239	4.77085	4.79816	0.0182545		2.93952	3.04139	2.99123	2.93952	2.97791	0.0244185
LbcLAPLm+Lm	4.77815	4.63347	4.74036	4.80618	4.73954	0.0378411		4.78533	4.82608	4.79934	4.77085	4.7954	0.0117633
LbcLAPLin+Lm	4.4624	4.39794	4.63347	4.51851	4.50308	0.0499574		4.42975	4.43297	4.53148	4.59106	4.49632	0.0394306														Mean	SEM
Lin														Mean	SEM						2.95424	3.17609	3.04139	2.90309	3.11394	3.07918	3.04466	0.0414302
LbcWT+Lin								1.17609	2.04139	1.90309	1.112	1.995	2.1335	1.72685	0.186962						2.77815	3.04139	2.90309	3	3.07918	2.95424	2.95934	0.0442596
LbcLAPLm+Lin								1.93	1.892	1.537	2.85	1.427	1.783	1.90317	0.20596						3.25483	2.99864	3	3.11241	3.53864	3.1253	3.17164	0.0829969
LbcLAPLin+Lin								1.09	1.6	1.197	1.9386	1.114	1.993	1.48877	0.168678						2.92744	2.89356	3.1875	2.8647	3.59855	2.90309	3.06247	0.117515
				Fig. 4b
																					Fig. 4d
																										Mean	SEM
											Fig. 4c				Lm								Lbc
										LbcWT+Lm	LbcLAPLm+Lm	LbcLAPLin+Lm		LbcWT									3.6	3.35	3.8	3.58333	0.130171
										10	90	100		Lbcvec									3.88	4	4.5	4.12667	0.189854
										0	80	90		LbcLAPLm									11.38	7.38	9	9.25333	1.16163
										0	90	100		LbcLAPLin				Mean	SEM				11.17	7.88	9.35	9.46667	0.951531
									Mean	3.333	86.67	96.67		Lm	3.53	3.17	3.38	3.36	0.104403
									SEM	3.333	3.333	3.333		LbcWT+Lm	2.76667	2.46667	2.13333	2.45556	0.182912				0.7	1.4	0.55	0.883333	0.261937
														LbcVec+Lm	2.13	2.53	1.93	2.19667	0.176383				0.98	0.85	2	1.27667	0.363609
														LbcLAPLm+Lm	0.1625	0.3	0.266667	0.243056	0.0414113				9.95	7.125	8.375	8.48333	0.817304
														LbcLAPLin+Lm	0.16	0.18	0.35	0.23	0.0602771				9.33	7	9.88	8.73667	0.882729
				Fig. 4e												Fig. 4f
			Fig. 4g													Fig. 4h

## Sheet: Figure 5
																		Fig. 5b
												Lm	LbcWT	LbcVec	LbcLAPLm	LbcLAPLin	LbcWT+Lm	LbcVec+Lm	LbcLAPLm+Lm	LbcLAPLin+Lm	ST	LbcWT+ST	LbcVec+ST	LbcLAPLm+ST	LbcLAPLin+ST
												0.549	0.402	0.316	1.577	1.515	0.71	0.896	2.221	2.683	0.789	0.721	0.592	0.589	0.576
				Fig. 5a								0.575	0.416	0.312	1.67	1.57	0.716	0.868	2.224	2.726	0.84	0.772	0.604	0.598	0.597
												0.301	0.268	0.253	1.148	1.498	0.78	0.87	2.462	3.034	0.413	0.403	0.334	0.37	0.384
												0.309	0.263	0.25	1.235	1.475	0.771	0.848	2.815	3.264	0.41	0.407	0.335	0.412	0.393
												0.515	0.376	0.291	1.381	1.37	0.661	0.765	2.087	2.41	0.782	0.658	0.578	0.513	0.531
												0.301	0.265	0.25	1.109	1.526	0.77	0.854	1.902	3.077	0.396	0.395	0.303	0.375	0.387
											Mean	0.425	0.3317	0.2787	1.353	1.492	0.7347	0.8502	2.285	2.866	0.605	0.5593	0.4577	0.4762	0.478
											SEM	0.05483	0.03013	0.01286	0.09433	0.02768	0.01915	0.01833	0.1299	0.1281	0.08925	0.07205	0.06006	0.04264	0.0412
																			Fig. 5d
																	Naive	Lbc WT+Lm	Lbc LAPLm+Lm	LbcLAPLin+Lm
																	0	0	12	15
																	0	0	14	17
																	0	0	13	25
																	0	0	7	24
																	0	0	15	23
																	0	0	20	31
																	0	2	21	42
																	0	1	13	42
																	0	1	15	39
				Fig. 5c													0	1	14	22
																	0	2	30	25
																	0	0	8	27
																	0	1	20	23
																	0	2	22	32
																	0	4	25	38
																	0	3	42	45
																	0	2	25	25
																	0	0	29	30
																	0	0	30	26
																	0	0	25	28
																	0	0	22	22
																	0	5	20	20
																	0	2	10	21
																	0	0	12	27
																	0	1	13	19
																	0	0	15	25
																	0	4	16	22
																	0	3	19	18
																	0	2	25	16
																	0	4	22	22
																	0	4	26	29
																	0	0	22	42
																	0	5	21	7
																	0	6	31	28
																	0	1	35	24
																	0	3	32	29
																	0	0	30	30
																	0	0	36	21
																	0	0	38	21
																	0	0	40	28
																Mean	0	1.475	22.13	26.25
																SEM	0	0.2773	1.423	1.277

## Sheet: Figure 6
											Figure 6a
																				Figure 6b
																	Naive	Lbc WT	LbcLAPLm	LbcLAPLin	Naive+Lm	LbcWT+Lm	LbcLAPLm+Lm	LbcLAPLin+Lm
																	0	0	0	0	2	3	0	1
																	0	0	0	0	2	2	0.5	1
																	0	0	0	0	2	2.5	0	0.5
																	0	0	0	0.5	4.5	2	1	1
																	0	0	0	0	1	0.5	0	1
																	0	0	0	0	4	2.5	0	1
																	0	1	1	0	4	2	1	1
																	0			0	4	3	0	0
																	0			0	4	3	0	0
																							1	0
																								0
																Mean	0	0.1429	0.1429	0.05556	3.056	2.278	0.35	0.5909
																SEM	0	0.1429	0.1429	0.05556	0.4285	0.265	0.15	0.148
											Figure 6c
																				Figure 6d
																	Naive	Lbc WT	LbcLAPLm	LbcLAPLin	Naive+Lm	LbcWT+Lm	LbcLAPLm+Lm	LbcLAPLin+Lm
																	176	211	252	272	130	103	193	190
																	226	225	261	260	70	108	265	216
																	189	190	257	265	140	90	199	195
																	236	240	273	245	130	124	195	205
																Mean	206.8	216.5	260.8	260.5	117.5	106.3	213	201.5
																SEM	14.4	10.63	4.479	5.723	16.01	7.028	17.38	5.752
											Figure 6f
																				Figure 6e
																	Naive	Lbc WT	LbcLAPLm	LbcLAPLin	Naive+Lm	LbcWT+Lm	LbcLAPLm+Lm	LbcLAPLin+Lm
																	176	211	252	272	130	103	193	190
																	226	225	261	260	70	108	265	216
																	189	190	257	265	140	90	199	195
																	236	240	273	245	130	124	195	205
																Mean	157.3	214.3	127.5	107.5	488.5	421.3	214.5	170.5
																SEM	19	11.82	10.51	5.188	66.92	68.37	14.47	6.739
											Figure 6h
																				Figure 6g
																	Naive	LbcWT	LbcLAPLm	LbcLAPLin	Naive+Lm	LbcWT+Lm	LbcLAPLm+Lm	LbcLAPLin+Lm
																	1	7	2	3	84	46	5	0
																	4	7	3	4	92	36	8	7
																	0	6	0	4	33	45	1	3
																	7	5	4	2	60	52	10	6
																Mean	3	6.25	2.25	3.25	67.25	44.75	6	4
																SEM	1.581	0.4787	0.8539	0.4787	13.29	3.301	1.958	1.581

## Sheet: Figure 7
			Fig. 7a							Fig. 7e
	Control	Lm	LbcWT+Lm	LbcLAPLm+Lm	LbcLAPLin+Lm
	100	82	81	93	90
	102	80	82	92	92
	98	79	80	91	91
Mean	0.4767	2.45	2.543	0.8867	0.8933
SEM	0.2367	0.0866	0.05783	0.008819	0.01453
			Fig. 7b
	Control	Lm	LbcWT+Lm	LbcLAPLm+Lm	LbcLAPLin+Lm
	0.25	2.6	2.62	0.87	0.87
	0.95	2.45	2.43	0.89	0.89
	0.23	2.3	2.58	0.9	0.92
Mean	100	80.33	81	92	91
SEM	1.155	0.8819	0.5774	0.5774	0.5774
				Fig. 7c
	Naive	LbcWT	LbcLAPLm	LbcLAPLin	Naïve+Lm	LbcWT + Lm	LbcLAPLm + Lm	LbcLAPLin + Lm
	1.803	1.77	2.005	1.842	3.07	2.91	1.821	1.863
	1.999	1.875	2.009	1.782	2.575	2.802	2.2	1.826
	1.909	1.827	1.828	1.752	4.05	3.192	1.606	2.063
					3.708
					4.311
Mean	1.904	1.824	1.947	1.792	3.543	2.968	1.876	1.917
SEM	0.05664	0.03035	0.05968	0.02646	0.319	0.1163	0.1736	0.07361
				Fig. 7d
	Naive	LbcWT	LbcLAPLm	LbcLAPLin	Naïve+Lm	LbcWT + Lm	LbcLAPLm + Lm	LbcLAPLin + Lm
	21.14	11.506	16.775	11.147	48.165	63.882	13.701	25.897
	22.51	19.247	15.882	15.386	112.134	53.267	19.407	17.945
	25.325	23.303	15.917	14.36	93.005	53.484	19.57	23.704
					80.026
Mean	22.99	18.02	16.19	13.63	83.33	56.88	17.56	22.52
SEM	1.232	3.46	0.292	1.277	13.45	3.503	1.93	2.371
Fig. 7f

## Sheet: Figure 8
															Fig. 8a
			Fig. 8c
	Naive	Naive+Lm	LbcWT+Lm	LbcLAPLm+Lm	LbcLAPLin+Lm
	10	75	45	6	7
	5	70	65	9	10
	12	85	65	13	12
	4	92	70	12	15
Mean	7.75	80.5	61.25	10	11
SEM	1.931	4.941	5.543	1.581	1.683
			Fig. 8e
	Naive	Naive+Lm	LbcWT+Lm	LbcLAPLm+Lm	LbcLAPLin+Lm
	1	175	112	3	20
	2	152	120	17	12
	5	160	75	9	16
	4	148	82	12	22
Mean	3	158.8	97.25	10.25	17.5											Fig. 8b
SEM	0.9129	5.963	11.04	2.926	2.217
				Fig. 8f
	Naive	LbcWT	LbcLAPLm	LbcLAPLin	Naive+Lm	LbcWT+Lm	LbcLAPLm+Lm	LbcLAPLin+Lm
	201.42	265.71	145.71	297.14	2331.43	1011.43	77.14	62.86
	70	282.86	62.86	200	2640	2665.71	217.14	194.28
	167.14	71.43	85.71	114.29	1437.14	1217.14	111.43	237.14
	115.71	133.86	38.57	111.43	2431.43	588.57	85.71	185.71
	41.43	22.86	260	80	1948.57	1698.57	154.22
	98.86		188.57	65.71	1582.85	1025.71	98.43
Mean	115.8	155.3	130.2	144.8	2062	1368	124	170
SEM	24.41	51.72	34.35	35.94	198	298.2	21.65	37.44
				Fig. 8g
	Naive	LbcWT	LbcLAPLm	LbcLAPLin	Naive+Lm	LbcWT+Lm	LbcLAPLm+Lm	LbcLAPLin+Lm
	9.36	12	18.51	58.33	161.45	235.83	12.68	29.15
	3.66	7.86	33.33	21.83	157.3	192.08	21.13	24.16
	73.75	8.33	19.72	21.13	373.96	80.98	14.79	25.41
	5.77	12	3.52	13.38	380.21	91.04	28.34	27.92
	70.33	10.22	64.58	9.86	205.21	71.88	42.88	25.75								Fig. 8d
		11.28	50		315.63
Mean	32.57	10.28	31.61	24.91	265.6	134.4	23.96	26.48
SEM	16.15	0.7434	9.184	8.661	42.27	33.36	5.461	0.9017
				Fig. 8h
	Naive	Lbc WT	LbcLAPLm	LbcLAPLin	Naive+Lm	LbcWT+Lm	LbcLAPLm+Lm	LbcLAPLin+Lm
	28.805	85.4088	154.591	186.038	106.793	101.761	187.296	186.667
	37.6101	104.277	157.107	168.428	136.981	114.34	211.195	162.767
	48.9308	72.8302	170.315	161.509	111.195	110.566	167.17	224.403
	45.1572	60.8805	169.685	201.132	167.17	121.887	193.585	230.063
Mean	40.13	80.85	162.9	179.3	130.5	112.1	189.8	201
SEM	4.447	9.277	4.119	8.929	13.91	4.184	9.085	15.97
				Fig. 8i
	Naive	Lbc WT	LbcLAPLm	LbcLAPLin	Naive+Lm	LbcWT+Lm	LbcLAPLm+Lm	LbcLAPLin+Lm
	25	37	55	49	1	1	44	41
	27	40	52	55	8	7	49	43
	22	44	58	65	2	4	48	58
	34	35	49	50	2	2	36	52
Mean	27	39	53.5	54.75	3.25	3.5	44.25	48.5
SEM	2.55	1.958	1.936	3.66	1.601	1.323	2.955	3.969
				Fig. 8j
	Naive	Lbc WT	LbcLAPLm	LbcLAPLin	Naive+Lm	LbcWT+Lm	LbcLAPLm+Lm	LbcLAPLin+Lm
	203	307	314	402	137	83	425	354
	325	296	341	383	97	77	421	374
	209	208	393	425	108	76	326	317
	205	272	417	383	25	125	349	348
Mean	235.5	270.8	366.3	398.3	91.75	90.25	380.3	348.3
SEM	29.86	22.16	23.56	9.978	23.8	11.69	25.14	11.81

## Sheet: Figure 9
						Fig. 9a
															Fig. 9b
												Naive	Lbc WT	LbcLAPLm	LbcLAPLin	Naive+Lm	LbcWT+Lm	LbcLAPLm+Lm	LbcLAPLin+Lm
												74	64	125	132	80	65	95	115
												78	74	146	142	84	75	102	120
												82	91	131	135	72	85	112	110
												62	95	140	112	70	60	116	117
											Mean	74	81	135.5	130.3	76.5	71.25	106.3	115.5
											SEM	4.32	7.269	4.664	6.434	3.304	5.543	4.768	2.102
						Fig. 9c
															Fig. 9d
												Naive	LbcWT	LbcLAPLm	LbcLAPLin	Naive+Lm	LbcWT+Lm	LbcLAPLm+Lm	LbcLAPLin+Lm
												13	16	29	27	8	3	26	20
												12	17	34	25	0	1	25	25
												12	19	26	31	10	0	21	27
												13	16	25	29	4	7	28	25
											Mean	12.5	17	28.5	28	5.5	2.75	25	24.25
											SEM	0.2887	0.7071	2.021	1.291	2.217	1.548	1.472	1.493
						Fig. 9f
															Fig. 9e
												Naive	Lbc WT	LbcLAPLm	LbcLAPLin	Naive+Lm	LbcWT+Lm	LbcLAPLm+Lm	LbcLAPLin+Lm
												14	20	55	60	25	28	43	57
												16	26	74	71	30	25	57	74
												9	28	49	59	32	25	53	63
												10	30	60	60	40	14	71	51
											Mean	12.25	26	59.5	62.5	31.75	23	56	61.25
											SEM	1.652	2.16	5.331	2.843	3.119	3.082	5.802	4.905
						Fig. 9h
															Fig. 9g
												Naive	LbcWT	LbcLAPLm	LbcLAPLin	Naive+Lm	LbcWT+Lm	LbcLAPLm+Lm	LbcLAPLin+Lm
												5	44	102	121	52	58	75	92
												10	43	86	121	55	65	83	84
												15	34	96	96	35	60	112	121
												12	49	102	93	65	52	115	101
											Mean	10.5	42.5	96.5	107.8	51.75	58.75	96.25	99.5
											SEM	2.102	3.122	3.775	7.674	6.237	2.689	10.11	7.963

## Sheet: Supplementary Fig. 1
Supplementary Fig. 1a (Source: www.ncbi.nlm.nih.gov, Listeria adhesion Protein , Listeria)																	Supplementary Fig. 1b															Lbcvec (mMRS)		Mean	SEM			LbcLAPLm (mMRS)		Mean	SEM			LbcLAPLin(mMRS)		Mean	SEM
																															0.032	0.034	0.034	0.0333333	0.000666667		0.076	0.073	0.073	0.074	0.001		0.071	0.073	0.076	0.0733333	0.00145297
Time (h)	LbcWT			Mean	SEM		Lbcvec			Mean	SEM			LbcLAPLm (MRS)		Mean	SEM			LbcLAPLin (MRS)		Mean	SEM			LbcWT (mMRS)		Mean	SEM		0.145	0.145	0.145	0.145	0		0.119	0.122	0.119	0.12	0.001		0.096	0.097	0.097	0.0966667	0.000333334
0	0.084	0.084	0.086	0.0846667	0.000666668		0.064	0.065	0.066	0.065	0.000577349		0.036	0.036	0.039	0.037	0.001		0.012	0.013	0.014	0.013	0.00057735		0.048	0.049	0.051	0.0493333	0.000881917		0.205	0.204	0.2	0.203	0.00152752		0.258	0.257	0.252	0.255667	0.00185592		0.266	0.273	0.275	0.271333	0.00272845
2	0.254	0.253	0.252	0.253	0.000577351		0.161	0.16	0.161	0.160667	0.000333334		0.142	0.141	0.149	0.144	0.00251661		0.196	0.194	0.192	0.194	0.0011547		0.165	0.167	0.169	0.167	0.0011547		0.375	0.381	0.385	0.380333	0.00290593		0.365	0.372	0.347	0.361333	0.0074461		0.427	0.428	0.427	0.427333	0.000333339
4	0.612	0.612	0.616	0.613333	0.00133334		0.483	0.488	0.496	0.489	0.00378593		0.589	0.595	0.601	0.595	0.00346411		0.546	0.554	0.561	0.553667	0.00433333		0.28	0.278	0.27	0.276	0.00305505		0.691	0.698	0.711	0.7	0.00585948		0.658	0.644	0.621	0.641	0.0107858		0.697	0.679	0.679	0.685	0.006
6	1.678	1.688	1.668	1.678	0.0057735		1.244	1.27	1.275	1.263	0.00960903		1.724	1.72	1.685	1.70967	0.0123873		1.663	1.569	1.557	1.59633	0.0335128		0.506	0.511	0.514	0.510333	0.00233334		1.403	1.406	1.394	1.401	0.00360554		1.287	1.229	1.203	1.23967	0.0248283		1.426	1.405	1.382	1.40433	0.0127061
8	3.16	3.101	3.346	3.20233	0.0738248		2.641	2.712	2.607	2.65333	0.0309318		2.932	3.096	3.16	3.06267	0.0678954		2.776	2.765	2.778	2.773	0.00404144		0.992	0.999	1	0.997	0.00251662		2.083	2.098	2.079	2.08667	0.00578314		1.955	1.933	1.888	1.92533	0.0197175		2.051	2.035	2.068	2.05133	0.00952774
10	3.531	3.578	3.558	3.55567	0.0136179		3.864	3.434	3.354	3.55067	0.15836		3.591	3.634	3.341	3.522	0.0913473		3.558	3.751	3.532	3.61367	0.0690756		1.884	1.846	1.888	1.87267	0.0133832		2.825	3.06	2.973	2.95267	0.0685962		2.704	2.735	2.806	2.74833	0.0301901		2.986	2.978	3.012	2.992	0.0102632
12	3.606	3.427	3.416	3.483	0.0615819		3.704	3.386	3.353	3.481	0.111906		3.418	3.213	3.42	3.35033	0.0686691		3.466	3.466	3.195	3.37567	0.0903334		2.718	2.854	2.915	2.829	0.0582266
14	3.683	3.398	3.511	3.53067	0.082858		3.703	3.707	3.498	3.636	0.0690097		3.598	3.458	3.61	3.55533	0.0487898		3.684	3.568	3.483	3.57833	0.0582533		3.309	3.32	3.294	3.30767	0.00753511
16
18
20																															3.313	3.682	3.635	3.54333	0.115963		3.196	3.294	3.427	3.30567	0.0669386		3.16	3.446	3.563	3.38967	0.119697
22
24	3.672	3.622	3.409	3.56767	0.0806357		3.427	3.624	3.559	3.53667	0.057955		3.268	3.474	3.489	3.41033	0.0712983		3.616	3.398	3.452	3.48867	0.0655473		3.458	3.576	3.056	3.36333	0.157397
		Supplementary Fig. 1c
% Adhesion	LbcWT	Lbcvec	LbcLAPLm	LbcLAPLin																				a
	4.2875	4.35	11.6667	16.8333
	4.4875	4.375	13.75	10.6667
	4.375	4.7625	10.8333	12.9167
	4.25	4.575	13.8333	14.4167
			12.5833	18.3333
			16.75	16.4167
Mean	4.35	4.51562	13.2361	14.9306
SEM	0.0527869	0.0964709	0.849133	1.15338
			Supplementary Fig. 1d								Supplementary Fig. 1e						Supplementary Fig. 1f
% Adhesion	Lm	LbcWT	LbcVec	LbcLAPLm	LbcLAPLin			% Invasion	Lm	LbcWT	LbcVec	LbcLAPLm	LbcLAPLin		% Translocation	Lm	LbcWT	LbcVec	LbcLAPLm	LbcLAPLin
	0.117	0.094	0.12	0.012	0.012				0.0039	0.0027	0.0035	0.0001	0.0001			0.003	0.002	0.003	0	0
	0.106	0.129	0.126	0.015	0.009				0.0047	0.0036	0.0051	0.0002	0.0001			0.004	0.003	0.003	0	0
	0.143	0.109	0.097	0.004	0.005				0.0063	0.0048	0.0058	0.0003	0.0001			0.004	0.004	0.004	0	0
Mean	0.122	0.110667	0.114333	0.0103333	0.00866667			Mean	0.00496667	0.0037	0.0048	0.0002	0.0001		Mean	0.00366667	0.003	0.00333333	0	0
SEM	0.0109697	0.0101379	0.00883805	0.00328295	0.00202759			SEM	0.000705534	0.000608276	0.000680686	5.7735e-05	0		SEM	0.000333333	0.00057735	0.000333333	0	0
			Supplementary Fig. 1g										Supplementary Fig. 1h										Supplementary Fig. 1i
	Lm	LbcWT	LbcLAPLm	LbcLAPLin	lap-	LbcWT	LbcLAPLm	LbcLAPLin			Lm	LbcWT	LbcLAPLm	LbcLAPLin	lap-	LbcWT	LbcLAPLm	LbcLAPLin		Lm	LbcWT	LbcLAPLm	LbcLAPLin	lap-	LbcWT	LbcLAPLm	LbcLAPLin
	6.9	3.975	0.005	0.025	1.21	1.425	0.0055	0.002			6.9	3.975	0.005	0.025	1.21	1.425	0.0055	0.002		0.06	0.0423	0.001	0.0009	0.0055	0.0048	0.0002	0.0008
	6.25	5.875	0.015	0.005	0.645	0.424	0.0045	0.005			6.25	5.875	0.015	0.005	0.645	0.424	0.0045	0.005		0.034	0.0429	0.0015	0.0012	0.0042	0.0035	0.0004	0.0004
	5.55	4.175	0.02	0.0025	1.12	0.498	0.004	0.002			5.55	4.175	0.02	0.0025	1.12	0.498	0.004	0.002		0.045	0.0371	0.0007	0.001	0.003	0.0034	0.0007	0.001
Mean	6.23333	4.675	0.0133333	0.0108333	0.991667	0.782333	0.00466667	0.003			6.23333	4.675	0.0133333	0.0108333	0.991667	0.782333	0.00466667	0.003		0.0463333	0.0407667	0.00106667	0.00103333	0.00423333	0.0039	0.000433333	0.000733333
SEM	0.389801	0.602771	0.00440959	0.00712	0.17527	0.322043	0.000440959	0.001			0.389801	0.602771	0.00440959	0.00712	0.17527	0.322043	0.000440959	0.001		0.0075351	0.0018415	0.000233333	8.81917e-05	0.00072188	0.000450925	0.000145297	0.000176383
			Lm	Lap-										Lm	Lap-								Lm	Lap-
	Supplementary Fig. 1j
										Supplementary Fig. 1k
								left					Right
							hsp60-	hsp60Vec	hsp60+			hsp60-	hsp60Vec	hsp60+
							36	100	162			31	100	172
							22	105	174			22	102	194
							30	95	140			21	98	148
						Mean	29.3333	100	158.667			24.6667	100	171.333
						SEM	4.05518	2.88675	9.95546			3.1798	1.1547	13.2832
											Supplementary Fig. 1l
				Lm	LbcWT	LbcVec	LbcLAPLm	LbcLAPLin	Lm	LbcWT	LbcVec	LbcLAPLm	LbcLAPLin	Lm	LbcWT	LbcVec	LbcLAPLm	LbcLAPLin
				0.04	0.0323	0.03	0.0008	0.0005	0.0121	0.0078	0.0085	0.0077	0.0089	0.052	0.0475	0.0415	0.0004	0.0004	hsp60-
				0.031	0.0229	0.0312	0.0005	0.0009	0.0119	0.009	0.0088	0.0079	0.0084	0.057	0.0466	0.0455	0.0002	0.0004	hsp60Vec
				0.0451	0.0471	0.0412	0.0006	0.0008	0.0141	0.0074	0.0092	0.0083	0.0087	0.0523	0.0424	0.0476	0.0003	0.0003	hsp60+
			Mean	0.0387	0.0341	0.0341333	0.000633333	0.000733333	0.0127	0.00806667	0.00883333	0.00796667	0.00866667	0.0537667	0.0455	0.0448667	0.0003	0.000366667
			SEM	0.00412189	0.00704367	0.00355027	8.81917e-05	0.000120185	0.000702377	0.00048074	0.000202758	0.000176383	0.000145297	0.00161898	0.00157162	0.00178916	5.7735e-05	3.33333e-05
		Supplementary Fig. 1m				Supplementary Fig. 1n				Supplementary Fig. 1o
	Lm	Lm+Anti Hsp60	Lm+IgG Control		Lm	Lm+Anti Hsp60	Lm+IgG Control		Lm	Lm+Anti Hsp60	Lm+IgG Control
	5.65	1.01	6.75		1.35	0.32	1.06		0.0565	0.0025	0.0675
	5.5	0.6	4.75		1.23	0.21	1.25		0.072	0.0062	0.0472
	7.3	0.53	7.5		1.65	0.51	1.45		0.0535	0.0071	0.0652
Mean	6.15	0.713333	6.33333		1.41	0.346667	1.25333		0.0606667	0.00526667	0.0599667
SEM	0.576628	0.149703	0.820738		0.1249	0.0876229	0.112596		0.00573246	0.00140752	0.00641777
				Supplementary Figure 1k (Uncropped Blot)

[truncated: 8 more sheets: Supplementary Fig. 2, Supplementary Fig. 3, Supplementary Fig. 4, Supplementary Fig. 5, Supplementary Fig. 6, Supplementary Fig. 7, Supplementary Fig.8, Supplementary Fig. 9]
